# Supplementary material for: Advances in the Application of Black Phosphorus-Based Composite Biomedical Materials in the Field of Tissue Engineering
Source: Pharmaceuticals (Basel). 2024 Feb 13;17(2):242. doi: 10.3390/ph17020242 (PMC10892510; doi:10.3390/ph17020242)
Supplement: Supplementary file 1 [file pharmaceuticals-17-00242-s001.zip]

Archive with 1 entries (1 files):
- pharmaceuticals-2820002-supplementary.pdf
